# Supplementary material for: Hepatoprotective Effect of Morchella Mycelia Polysaccharides on Alcoholic Liver Injury and Its Mechanism Involving the Modulation of NOD‐Like Receptor Signaling Pathway
Source: Food Sci Nutr. 2026 Jan 23;14(1):e71483. doi: 10.1002/fsn3.71483 (PMC12828981; doi:10.1002/fsn3.71483)
Supplement: Supplementary file 6 — Table S1: List of primers used in this study. [file FSN3-14-e71483-s001.xlsx]

## Sheet: Sheet1
Table S1 List of primers used in this study
Gene ID	Primer name	Primer sequence(5'to3')
Gapdh	Gapdh-F	ACTCTTCCACCTTCGATGCC
	Gapdh-R	TGGGATAGGGCCTCTCTTGC
Rps2-ps13	Rps2-ps13-F	TGCCCAAGAAGCTCCTGATG
	Rps2-ps13-R	GCATCAAAGGTGGCCTTAGC
Gm8226	Gm8226-F	AGCTATCCTCTACAAGCGGC
	Gm8226-R	GCAGCTTTCTTCTCAGCACG
Gm5564	Gm5564-F	TTCCTGAAGAGCGGAAACCC
	Gm5564-R	ACTCCTTTATGCCTGCCACC
BC018473	BC018473-F	CACCATCGCACACCAACATT
	BC018473-R	GCTGCCTCATTAGGGTTCCA
Ahcyl	Ahcyl-F	GCATTCCAGTGTTTGCCTGG
	Ahcyl-R	ACCCGGGATTTCGCATGTTG
