# Supplementary material for: Hepatoprotective Effect of Morchella Mycelia Polysaccharides on Alcoholic Liver Injury and Its Mechanism Involving the Modulation of NOD‐Like Receptor Signaling Pathway
Source: Food Sci Nutr. 2026 Jan 23;14(1):e71483. doi: 10.1002/fsn3.71483 (PMC12828981; doi:10.1002/fsn3.71483)
Supplement: Supplementary file 7 — Table S2: Overview of transcriptome data. [file FSN3-14-e71483-s002.xlsx]

## Sheet: Sheet1
TableS2 Overview of transcriptome data
sample	raw_reads No	raw_bases(bp)	clean_reads No	clean_bases(bp)	Q30/%	GC_pct
Control-1	50 784 582	7 668 471 882	50 233 914	7 576 901 899	98.03	47.67
Control-2	50 089 028	7 563 443 228	49 426 496	7 452 197 437	97.58	47.69
Control-3	64 021 114	9 667 188 214	63 101 126	9 516 748 480	97.42	47.92
Sil-1	56 620 096	8 549 634 496	55 853 530	8 422 772 489	97.6	47.79
Sil-2	54 937 382	8 295 544 682	54 228 890	8 178 017 276	97.65	47.85
Sil-3	54 780 152	8 271 802 952	54 015 460	8 145 665 176	97.48	47.76
MP-1	46 413 552	7 008 446 352	45 770 312	6 901 043 290	97.44	48.3
MP-2	68 344 460	10 320 013 460	67 505 152	10 177 828 345	97.65	48.21
MP-3	49 149 980	7 421 646 980	48 492 938	7 311 602 068	97.53	48.21
Model-1	54 979 330	8 301 878 830	54 313 012	8 190 599 665	97.67	48.11
Model-2	58 484 544	8 831 166 144	57 775 664	8 713 209 323	97.66	48.11
Model-3	79 664 234	12 029 299 334	78 576 964	11 850 998 457	97.55	48.18
